# Supplementary material for: MhCLC-c1, a Cl channel c homolog from Malus hupehensis, alleviates NaCl-induced cell death by inhibiting intracellular Cl– accumulation
Source: BMC Plant Biol. 2023 Jun 8;23:306. doi: 10.1186/s12870-023-04270-3 (PMC10249150; doi:10.1186/s12870-023-04270-3)
Supplement: Supplementary file 1 — Additional file 1: Data S1. The raw Ct value of 9 MhCLCs genes expression in response to NaCl analyzed by qRT-PCR. Data S2. The normalized Ct value of 9 MhCLCs genes expression in response to NaCl analyzed by qRT-PCR. Data S3. The fold_change of 9 MhCLCs genes expression in response to NaCl analyzed by qRT-PCR. [file 12870_2023_4270_MOESM1_ESM.xls]

## Sheet: Raw Ct value
Data S1 The raw Ct value of 9 MhCLCs genes expression in response to NaCl analyzed by qRT-PCR
ID_REF	Gene name	Biological replicates	NaCl 0 d	NaCl 0.5 d	NaCl 1 d	NaCl 3 d	NaCl 7 d
A01	MhCLC-a/b	rep 1	28.97	25.52	24.81	27.67	28.54
		rep 2	29.2	25.5	24.88	27.92	28.13
		rep 3	29.14	25.56	25.02	28.07	28.57
A02	MhCLC-c1	rep 1	25.22	25.21	26.08	24.54	25.38
		rep 2	24.87	24.76	26.08	24.62	25.41
		rep 3	24.89	25.22	26	24.74	23.94
A03	MhCLC-c2	rep 1	27.45	25.72	25.11	24.88	25.11
		rep 2	27.13	25.6	25.36	24.83	25.12
		rep 3	27.27	25.52	24.91	24.96	25.16
A04	MhCLC-d	rep 1	32.21	31.61	32.75	31.99	31.46
		rep 2	32.98	31.53	32.29	31.9	32.02
		rep 3	33.05	31.1	32.63	31.94	31.26
A05	MhCLC-e1	rep 1	29.97	27.65	27.61	25.16	27.28
		rep 2	30.33	27.93	27.57	25.44	27.21
		rep 3	30.01	27.91	27.78	25.58	28.25
A06	MhCLC-e2	rep 1	27.31	26.47	26.56	26.62	27.4
		rep 2	27.58	26.35	26.57	26.58	27.45
		rep 3	27.3	26.21	26.54	26.82	27.75
A07	MhCLC-f1	rep 1	25.66	25.41	26.06	26.44	26.81
		rep 2	25.63	25.37	26	26.69	26.89
		rep 3	25.51	25.32	26.15	26.21	26.79
A08	MhCLC-f2	rep 1	25.82	24.87	25.77	25.44	24.66
		rep 2	25.78	24.88	25.69	25.39	24.66
		rep 3	25.84	24.98	25.86	25.32	24.79
A09	MhCLC-g	rep 1	28.6	26.05	26.43	24.44	26.24
		rep 2	28.52	26.04	27.35	24.46	26.56
		rep 3	28.56	26.05	27.62	24.44	26.44

## Sheet: Normalized Ct value
Data S2 The normalized Ct value of 9 MhCLCs genes expression in response to NaCl analyzed by qRT-PCR
ID_REF	Gene name	Biological replicates	NaCl 0 d	NaCl 0.5 d	NaCl 1 d	NaCl 3 d	NaCl 7 d
A01	MhCLC-a/b	rep 1	6.71	3.16	1.78	5.82	7.57667
		rep 2	6.94	3.14	1.85	6.07	7.16667
		rep 3	6.88	3.2	1.99	6.22	7.60667
A02	MhCLC-c1	rep 1	4.51333	3.68667	3.71333	3.36	5.01667
		rep 2	4.16333	3.23667	3.71333	3.44	5.04667
		rep 3	4.18333	3.69667	3.63333	3.56	3.57667
A03	MhCLC-c2	rep 1	5.19	3.36	2.08	3.03	4.14667
		rep 2	4.87	3.24	2.33	2.98	4.15667
		rep 3	5.01	3.16	1.88	3.11	4.19667
A04	MhCLC-d	rep 1	10.2633	9.26667	9.92667	10.14	10.4967
		rep 2	11.0333	9.18667	9.46667	10.05	11.0567
		rep 3	11.1033	8.75667	9.80667	10.09	10.2967
A05	MhCLC-e1	rep 1	6.64	5.47	4.38667	5.69667	5.75667
		rep 2	7	5.75	4.34667	5.97667	5.68667
		rep 3	6.68	5.73	4.55667	6.11667	6.72667
A06	MhCLC-e2	rep 1	6.63667	5.12333	4.38333	5.24333	6.78
		rep 2	6.90667	5.00333	4.39333	5.20333	6.83
		rep 3	6.62667	4.86333	4.36333	5.44333	7.13
A07	MhCLC-f1	rep 1	3.6	3.06667	3.23667	5.06	6.19
		rep 2	3.57	3.02667	3.17667	5.31	6.27
		rep 3	3.45	2.97667	3.32667	4.83	6.17
A08	MhCLC-f2	rep 1	3.87333	2.46333	2.73667	3.51333	4.39
		rep 2	3.83333	2.47333	2.65667	3.46333	4.39
		rep 3	3.89333	2.57333	2.82667	3.39333	4.52
A09	MhCLC-g	rep 1	5.28333	3.87	3.20667	4.97667	4.71667
		rep 2	5.20333	3.86	4.12667	4.99667	5.03667
		rep 3	5.24333	3.87	4.39667	4.97667	4.91667

## Sheet: Fold Change
Data S3 The fold_change of 9 MhCLCs genes expression in response to NaCl analyzed by qRT-PCR
ID_REF	Gene name	Biological replicates	Fold_change NaCl 0.5 d/NaCl 0 d	Fold_change NaCl 1 d/NaCl 0 d	Fold_change NaCl 3 d/NaCl 0 d	Fold_change NaCl 7 d/NaCl 0 d
A01	MhCLC-a/b	rep 1	12.8468	33.4361	2.03261	0.601513
		rep 2	13.0261	31.8525	1.70921	0.799221
		rep 3	12.4955	28.9067	1.54043	0.589134
A02	MhCLC-c1	rep 1	1.51572	1.48796	1.90088	0.602904
		rep 2	2.07053	1.48796	1.79834	0.590496
		rep 3	1.50525	1.5728	1.65481	1.6358
A03	MhCLC-c2	rep 1	3.16748	7.69186	3.98156	1.83613
		rep 2	3.44221	6.46806	4.12197	1.82344
		rep 3	3.63847	8.83563	3.76678	1.77358
A04	MhCLC-d	rep 1	2.89454	1.83189	1.58008	1.23399
		rep 2	3.05958	2.51984	1.68179	0.83702
		rep 3	4.12197	1.99078	1.6358	1.41748
A05	MhCLC-e1	rep 1	2.46798	5.22948	2.10916	2.02324
		rep 2	2.03261	5.3765	1.73708	2.12383
		rep 3	2.06098	4.64818	1.57644	1.03288
A06	MhCLC-e2	rep 1	3.03143	5.06303	2.78949	0.961483
		rep 2	3.29436	5.02805	2.86791	0.928731
		rep 3	3.63008	5.1337	2.42839	0.754364
A07	MhCLC-f1	rep 1	1.38831	1.23399	0.348686	0.15932
		rep 2	1.42734	1.28639	0.293209	0.150726
		rep 3	1.47768	1.15936	0.408951	0.161544
A08	MhCLC-f2	rep 1	2.64512	2.18859	1.27751	0.695762
		rep 2	2.62685	2.31338	1.32256	0.695762
		rep 3	2.45094	2.05623	1.38831	0.63581
A09	MhCLC-g	rep 1	2.59068	4.10296	1.20303	1.4406
		rep 2	2.6087	2.16845	1.18646	1.15402
		rep 3	2.59068	1.79834	1.20303	1.25411
